# Supplementary material for: Structural and haemodynamic evaluation of less invasive surfactant administration during nasal intermittent positive pressure ventilation in surfactant-deficient newborn piglets
Source: PLoS One. 2023 Apr 28;18(4):e0284750. doi: 10.1371/journal.pone.0284750 (PMC10146512; doi:10.1371/journal.pone.0284750)
Supplement: S2 File — (XLS) [file pone.0284750.s002.xls]

## Sheet: Gas exchange
	pH									PaO2											PaCO2											SaO2											PvO2
	BASAL	BAL	15 MIN TTO	30 MIN TTO	60 MIN TTO	90 MIN TTO	120 MIN TTO	150 MIN TTO	180 MIN TTO	BASAL	BAL	15 MIN EST	30 MIN EST	15 MIN TTO	30 MIN TTO	60 MIN TTO	90 MIN TTO	120 MIN TTO	150 MIN TTO	180 MIN TTO	BASAL	BAL	15 MIN EST	30 MIN EST	15 MIN TTO	30 MIN TTO	60 MIN TTO	90 MIN TTO	120 MIN TTO	150 MIN TTO	180 MIN TTO	BASAL	BAL	15 MIN EST	30 MIN EST	15 MIN TTO	30 MIN TTO	60 MIN TTO	90 MIN TTO	120 MIN TTO	150 MIN TTO	180 MIN TTO	BASAL	BAL	15 MIN TTO	30 MIN TTO	60 MIN TTO	90 MIN TTO	120 MIN TTO
1	7.34	7.15	7.19	7.29	7.4	7.44	7.42	7.45	7.45	106	54	48	49	59	67	87	126	144	142	130	46	68	75	75	68	56	44	42	39	39	38	97	70	62	63	79	88	96	99	99	99	99	56	46	52	47	50	56	53
2	7.44	7.11	7.01	6.97	7.35	7.36	7.37	7.41	7.44	110	47	46	48	85	86	92	78	80	91	117	38	75	77	72	84	119	47	40	45	41	38	98	62	59	66	88	88	96	94	95	97	99	44	39	57	67	51	48	51
3	7.44	7.12	7.09	7.18	7.32	7.43	7.42	7.46	7.49	103	50	37	49	53	58	66	87	76	91	105	48	98	105	113	78	70	49	34	41	41	45	98	63	41	46	68	77	88	96	94	97	98	55	40	45	50	51	52	51
4	7.34	6.89	7.05	7.21	7.3	7.38	7.4	7.45	7.45	120	30	33	41	71	99	165	103	107	110	129	44	103	104	90	81	61	44	40	41	39	38	98	20	19.2	31	81	95	99	97	98	98	99	49	23	46	45	46	46	43
5	7.44	7.19	7.24	7.29	7.33	7.38	7.4	7.42	7.42	120	36	35	38	112	114	128	92	103	111	141	35	72	73	87	56	65	58	51	51	46	45	99	50	42	46	97	98	99	96	98	98	99	48	32	51	33	33	47	47
6	7.48	7.16	7.14	7.26	7.36	7.4	7.46	7.47	7.5	110	38	36	44	71	85	113	101	109	148	119	38	90	94	89	93	73	56	54	43	40	39	99	49	41	55	85	94	98	97	98	99	99	43	32	54	54	53	53	54
7	7.45	7.12	7.16	7.23	7.3	7.32	7.28	7.3	7.36	123	46	50	58	112	94	85	103	90	92	105	41	90	83	73	76	67	58	54	58	55	50	99	28	64	77	96	94	94	97	95	95.5	97	32	30	50	41	36	37	34
8	7.36	7.06	7.17	7.27	7.34	7.43	7.38	7.44	7.44	123	51	42	45	134	160	129	125	118	115	120	38	85	83	81	66	49	44	33	40	34	33	98	61	49	55	98	99	99	99	98	98	99	53	39	59	58	48	48	51
9	7.35	7.11	7.1	7.17	7.3	7.27	7.33	7.37	7.39	116	47	44	47	72	82	99	91	94	112	87	43	68	82	89	90	77	58	61	56	54	47	98	59	54	57	84	91	96	95	96	98	96	47	38	55	52	50	56	50
10	7.34	7.13	7.25	7.29	7.32	7.42	7.44	7.44	7.44	122	46	42	45	75	145	93	95	83	89	123	36	68	68	64	50	44	44	33	32	32	34	98	59	52	61	90	99	95	97	96	97	98	47	35	49	54	46	45	39
11	7.36	7.07	7.06	7.11	7.25	7.4	7.4	7.45	7.45	120	44	39	43	70	104	130	106	126	131	101	43	106	110	100	106	90	65	48	47	37	38	98	52	42	49	81	95	98	98	99	99	98	55	38	58	66	62	67	58
12	7.41	7.09	6.96	7.15	7.33	7.39	7.43	7.45	7.47	120	43	39	45	172	156	171	114	115	106	125	34	82	85	84	114	77	47	39	42	39	34	99	53	42	51	99	99	99	98	98	98	99	60	37	90	80	56	57	46
13	7.42	7.03	7.2	7.27	7.27	7.34	7.35	7.38	7.37	119	44	46	54	185	270	161	133	107	130	105	43	103	93	85	62	54	53	48	49	43	45	99	48	53	67	95	100	99	99	97	99	97	42	37	54	54	54	42	41
14	7.32	7.17	7.28	7.37	7.38	7.41	7.4	7.38	7.43	103	58	47	56	106	187	133	106	149	131	117	45	70	82	72	57	43	42	43	41	45	36	97	75	60	74	97	100	99	98	99	99	99	49	43	55	54	50	49	51
15	7.37	6.96	7.16	7.17	7.3	7.36	7.39	7.38	7.47	129	43	52	48	78	131	93	90	93	96	90	34	90	87	92	65	64	48	48	50	47	43	99	43	59	46	89	98	97	96	97	97	97	56	35	64	69	57	52	55
16	7.44	7.14	7.22	7.32	7.36	7.36	7.37	7.38	7.42	139	48	48	53	128	246	130	121	115	112	117	35	82	86	90	55	42	34	32	32	34	34	99	65	61	69	98	100	99	99	98	98	99	55	42	35	40	40	37	40
17	7.31	7.07	7.23	7.34	7.27	7.42	7.38	7.37	7.41	105	53	52	55	84	90	100	95	107	98	122	47	85	85	92	53	47	53	40	46	44	43	97	64	60	67	93	96	96	97	21	97	99	70	47	61	62	64	54	59
18	7.35	7.14	7.09	7.15	7.27	7.34	7.4	7.42	7.43	112	37	36	50	123	134	138	131	93	134	118	35	78	85	90	80	76	52	44	39	30	33	98	45	37	63	97	98	99	99	97	99	99	50	28	73	69	59	53	54
19	7.4	7.13	7.26	7.28	7.33	7.39	7.32	7.43	7.44	140	44	52	61	143	176	174	143	122	143	135	36	71	79	66	47	46	41	38	44	36	33	99	56	67	80	99	99	99.4	99	98	99	99	51	40	50	61	58	43	49
20	7.33	7.14	7.23	7.28	7.34	7.38	7.44	7.47	7.47	103	52	63	53	136	156	122	96	137	98	113	46	76	76	85	60	47	42	40	34	37	33	97	69	80	69	98	99	98	97	99	98	99	54	44	82	60	56	55	56
21	7.34	7.16	7.06	7.1	7.28	7.39	7.42	7.43	7.4	121	55	40	44	73	96	98	90	100	88	102	43	63	84	93	89	80	54	45	39	43	41	98	72	45	50	84	93	96	96	97	96	97	55	38	56	57	48	42	42
22	7.37	7.12	7.25	7.27	7.32	7.4	7.4	7.37	7.38	95	42	45	52	85	105	104	110	100	92	96	47	82	72	76	56	52	42	39	40	42	45	97	53	55	69	93	67	97	98	97	96	97	54	39	61	59	63	68	73
23	7.36	6.98	7.3	7.39	7.43	7.49	7.5	7.53	7.5	109	39	35	40	98	120	91	92	93	117	114	46	130	128	141	62	48	45	43	38	35	38	98	38.6	33	43	96	98	97	97	98	99	99	53	30	59	53	53	55	52
24	7.39	7.07	7.17	7.27	7,,37	7.39	7.42	7.44	7.42	129	44	44	40	141	173	105	83	103	95	108	37	77	86	91	69	52	40	44	39	37	38	99	53	50	43	98	99	97	95	98	97	98	62	38	71	60	50	45	41
25	7.43	7.14	7.18	7.22	7.28	7.38	7.39	7.39	7.44	120	40	34	39	135	160	114	135	132	124	107	41	86	84	105	67	54	49	47	37	42	41	99	54	37	45	98	99	98	99	99	99	98	74	34	78	55	53	48	56
26	7.41	7.2	7.22	7.26	7.31	7.39	7.41	7.4	7.37	117	47	45	49	78	144	96	141	131	89	148	35	52	59	59	52	39	38	34	30	33	34	99	70	65	68	92	99	96	99	99	96	99	47	36	45	44	49	46	38
27	7.43	7.13	7.19	7.32	7.39	7.39	7.41	7.45	7.44	144	49	52	56	122	148	121	131	138	79	95	35	72	66	65	55	41	36	32	33	29	31	99	65	70	77	98	99	99	99	99	96	97	51	43	62	58	53	51	53
28	7.32	7.07	7.17	7.27	7.37	7.46	7.43	7.48	7.48	99	42	41	45	106	125	149	91	100	103	99	43	84	82	93	70	59	39	37	39	33	31	96	49	44	52	96	98	99	97	98	98	98	45	31	59	50	47	41	42
29	7.33	7.15	7.15	7.25	7.38	7.43	7.45	7.45	7.49	112	50	39	47	136	127	160	121	117	129	104	43	77	82	80	89	64	54	56	50	47	43	98	67	42	56	98	98	99	99	99	99	98	54	41	64	54	49	45	45
30	7.384	7.138	7.182	7.264	7.346	7.41	7.418	7.434	7.444	118.4	45.6	42.2	47.2	115.4	140.8	128	123.8	123.6	104.8	110.6	39.4	74.2	74.6	80.4	66.6	51.4	43.2	41.2	37.8	36.8	36	98.2	61	51.6	59.6	96.4	98.6	98.2	98.6	98.8	97.6	98	54.2	37	61.6	52.2	50.2	46.2	46.8
[truncated: 22 more columns]
