# Supplementary material for: Structural and haemodynamic evaluation of less invasive surfactant administration during nasal intermittent positive pressure ventilation in surfactant-deficient newborn piglets
Source: PLoS One. 2023 Apr 28;18(4):e0284750. doi: 10.1371/journal.pone.0284750 (PMC10146512; doi:10.1371/journal.pone.0284750)
Supplement: S3 File — (XLS) [file pone.0284750.s003.xls]

## Sheet: Respiratory-Cdyn
	Fr										FiO2										PaO2/FiO2										Cdyn
	BASAL	BAL	30 MIN EST	15 MIN TTO	30 MIN TTO	60 MIN TTO	90 MIN TTO	120 MIN TTO	150 MIN TTO	180 MIN TTO	BASAL	BAL	30 MIN EST	15 MIN TTO	30 MIN TTO	60 MIN TTO	90 MIN TTO	120 MIN TTO	150 MIN TTO	180 MIN TTO	BASAL	BAL	30 MIN EST	15 MIN TTO	30 MIN TTO	60 MIN TTO	90 MIN TTO	120 MIN TTO	150 MIN TTO	180 MIN TTO	BASAL	BAL	30 MIN EST	180 MIN TTO
1	29	42	42	82	82	82	74	50	45	45	0.28	1	1	1	1	1	1	0.85	0.6	0.5	378.571	54	49	59	67	87	126	169.412	236.667	260	0.98	0.42	0.39	0.79
2	27	42	42	42	42	82	47	42	41	47	0.28	1	1	1	1	0.9	0.9	0.9	0.83	0.74	392.857	47	48	85	86	102.222	86.6667	88.8889	109.639	158.108	1.06	0.41	0.41	0.89
3	28	42	42	82	78	82	82	67	67	66	0.28	1	1	1	1	1	1	1	1	0.82	367.857	50	49	53	58	66	87	76	91	128.049	0.91	0.39	0.62	0.72
4	28	42	42	40	44	40	40	47	41	42	0.28	1	1	1	0.8	0.64	0.43	0.38	0.38	0.38	428.571	30	41	71	123.75	257.812	239.535	281.579	289.474	339.474	1.25	0.32	0.4	0.89
5	28	42	42	28	23	43	43	35	33	40	0.28	1	1	1	0.92	0.75	0.66	0.58	0.52	0.45	428.571	36	38	112	123.913	170.667	139.394	177.586	213.462	313.333	1.1	0.36	0.33	0.93
6	27	42	42	71	76	63	60	60	52	44	0.27	1	1	1	1	0.75	0.75	0.75	0.67	0.6	407.407	38	44	71	85	150.667	134.667	145.333	220.896	198.333	1.22	0.32	0.34	0.83
7	28	42	42	54	68	67	54	61	66	65	0.28	1	1	1	0.69	0.5	0.46	0.39	0.39	0.36	439.286	46	58	112	136.232	170	223.913	230.769	235.897	291.667	1.05556	0.368421	0.368421	0.83
8	28	42	42	61	72	70	68	61	53	56	0.27	1	1	1	0.7	0.5	0.39	0.34	0.32	0.32	455.556	51	45	134	228.571	258	320.513	347.059	359.375	375	1.5873	0.43224	0.43224	1.17
9	28	42	42	60	61	55	48	44	40	38	0.28	1	1	1	1	1	0.94	0.78	0.68	0.39	414.286	47	47	72	82	99	96.8085	120.513	164.706	223.077	1.03	0.39	0.39	0.98
10	28	42	42	52	53	54	58	63	52	50	0.28	1	1	1	1	0.69	0.54	0.45	0.42	0.39	435.714	46	45	75	145	134.783	175.926	184.444	211.905	315.385	1.05	0.39	0.39	0.79
11	28	42	42	59	64	63	54	59	56	56	0.28	1	1	1	1	0.7	0.55	0.45	0.36	0.28	428.571	44	43	70	104	185.714	192.727	284.444	363.889	360.714	0.96	0.32	0.35	0.87
12	27	42	42	42	48	46	47	47	38	38	0.27	1	1	1	0.7	0.54	0.37	0.33	0.28	0.28	444.444	43	45	172	222.857	316.667	308.108	348.485	378.571	446.429	1	0.38	0.38	1
13	28	42	42	71	71	49	42	41	38	32	0.28	1	1	1	0.78	0.51	0.38	0.34	0.34	0.29	425	44	54	185	346.154	315.686	350	314.706	382.353	362.069	0.932642	0.327243	0.409054	1.04
14	28	42	42	78	75	77	48	40	33	45	0.28	1	1	1	0.81	0.64	0.46	0.4	0.33	0.28	367.857	58	56	106	230.864	207.812	230.435	372.5	396.97	417.857	0.98	0.43	0.41	0.64
15	28	42	42	82	63	29	41	38	20	25	0.27	1	1	1	1	0.64	0.52	0.5	0.39	0.35	477.778	43	48	78	131	145.312	173.077	186	246.154	257.143	1.11	0.3	0.3	0.9
16	28	42	42	79	75	60	50	40	44	37	0.27	1	1	1	0.75	0.45	0.37	0.29	0.27	0.27	514.815	48	53	128	328	288.889	327.027	396.552	414.815	433.333	1.06	0.34	0.34	0.47
17	28	42	42	66	66	63	52	33	30	31	0.27	1	1	1	1	0.8	0.68	0.57	0.49	0.46	388.889	53	55	84	90	125	139.706	187.719	200	265.217	1.22	0.44	0.44	1.22
18	28	42	42	70	72	69	62	66	57	68	0.28	1	1	1	0.91	0.65	0.5	0.36	0.36	0.3	400	37	50	123	147.253	212.308	262	258.333	372.222	393.333	1.14	0.4	0.4	0.76
19	28	42	42	82	75	67	64	50	63	44	0.29	1	1	1	0.8	0.68	0.47	0.37	0.33	0.28	482.759	44	61	143	220	255.882	304.255	329.73	433.333	482.143	1.24	0.34	0.43	0.96
20	28	42	42	78	74	56	41	54	38	38	0.28	1	1	0.87	0.67	0.47	0.38	0.36	0.31	0.29	367.857	52	53	156.322	232.836	259.574	252.632	380.556	316.129	389.655	0.98	0.44	0.47	0.88
21	27	42	42	66	71	60	48	52	38	40	0.27	1	1	1	1	0.8	0.44	0.37	0.3	0.3	448.148	55	44	73	96	122.5	204.545	270.27	293.333	340	1.19	0.72	0.62	1.13
22	28	42	42	59	51	53	42	40	31	39	0.27	1	1	1	1	0.86	0.61	0.43	0.36	0.35	351.852	42	52	85	105	120.93	180.328	232.558	255.556	274.286	0.98	0.41	0.44	0.93
23	28	42	42	83	81	82	64	56	58	41	0.28	1	1	1	0.86	0.68	0.52	0.38	0.33	0.29	389.286	39	40	98	139.535	133.824	176.923	244.737	354.545	393.103	0.96	0.29	0.29	0.81
24	27	42	42	60	71	70	43	55	54	56	0.27	1	1	1	0.85	0.54	0.42	0.39	0.33	0.32	477.778	44	40	141	203.529	194.444	197.619	264.103	287.879	337.5	1.25	0.37	0.34	1.03
25	28	42	42	37	33	48	31	32	28	32	0.27	1	1	1	0.78	0.63	0.58	0.47	0.4	0.35	444.444	40	39	135	205.128	180.952	232.759	280.851	310	305.714	1.29	0.39	0.36	1.22
26	28	42	42	82	61	67	67	60	56	48	0.28	1	1	1	1	0.75	0.7	0.57	0.46	0.42	417.857	47	49	78	144	128	201.429	229.825	193.478	352.381	1.16	0.41	0.41	0.92
27	27	42	42	42	42	47	41	43	58	40	0.28	1	1	0.75	0.63	0.47	0.42	0.36	0.29	0.29	514.286	49	56	162.667	234.921	257.447	311.905	383.333	272.414	327.586	1.25	0.44	0.5	1.06
28	28	42	42	68	71	43	71	40	53	35	0.27	1	1	1	0.78	0.62	0.5	0.49	0.46	0.44	366.667	42	45	106	160.256	240.323	182	204.082	223.913	225	1.17	0.44	0.39	1.05
29	28	42	42	49	45	50	37	44	48	49	0.28	1	1	0.84	0.7	0.68	0.46	0.4	0.36	0.31	400	50	47	161.905	181.429	235.294	263.043	292.5	358.333	335.484	1.17	0.43	0.41	0.86
30	27.8	42	42	55.6	50.4	51	49.4	43.8	48.6	40.8	0.276	1	1	0.918	0.778	0.63	0.532	0.458	0.394	0.362	428.651	45.6	47.2	128.714	185.147	208.403	238.227	278.118	271.628	309.233	1.208	0.422	0.414	1.02
