# Supplementary material for: Structural and haemodynamic evaluation of less invasive surfactant administration during nasal intermittent positive pressure ventilation in surfactant-deficient newborn piglets
Source: PLoS One. 2023 Apr 28;18(4):e0284750. doi: 10.1371/journal.pone.0284750 (PMC10146512; doi:10.1371/journal.pone.0284750)
Supplement: S4 File — (XLSX) [file pone.0284750.s004.xlsx]

## Sheet: Lung biochemical
	IL-8	TNF	IL-1
1	14.7622	24.9255	148.154
2	88.9827	38.5973	726.039
3	21.8358	164.045	120.979
4	62.9385	85.3895	251.766
5	36.807	81.4275	200.532
6	16.2219	34.2489	243.99
7	57.4452	51.1782	274.471
8	29.8529	88.957	198.93
9	28.189	120.271	191.067
10	20.6581	87.5457	203.021
11	34.4591	67.7719	234.614
12	22.1146	106.704	167.603
13	25.0746	74.3689	221.067
14	24.6509	13.6614	67.3194
15	59.3659	66.3136	300.084
16	36.2816	51.3173	459.282
17	29.7733	92.4896	162.528
18	16.6407	17.9793	317.983
19	18.9029	43.7686	186.096
20	50.4684	61.5377	429.458
21	21.083	142.924	162.015
22	16.9725	50.7438	104.44
23	20.8362	57.2906	403.793
24	13.5453	22.3584	341.09
25	21.5874	142.833	338.41
26	30.838	80.5935	169.085
27	14.8024	24.9594	141.981
28	101.286	56.8422	620.359
29	21.9475	47.7575	232.4
30	32.7868	61.2924	419.217
