# Supplementary material for: Structural and haemodynamic evaluation of less invasive surfactant administration during nasal intermittent positive pressure ventilation in surfactant-deficient newborn piglets
Source: PLoS One. 2023 Apr 28;18(4):e0284750. doi: 10.1371/journal.pone.0284750 (PMC10146512; doi:10.1371/journal.pone.0284750)
Supplement: S5 File — (XLS) [file pone.0284750.s005.xls]

## Sheet: Lung
LUNG INJURY SCORE
Region	Alveolar Inflammation	Intersticial Inflammation	Alveolar Hemorrage	Intersticial Hemorrage	Edema	Atelectasia	Necrosis	Total
C1	0	1	0	0	0	0	0	1
D1	0	1	0	0	0	0	0	1
E1	1	0	2	0	0	0	0	3
C1	2	2	0	0	0	2	0	6
D1	1	1	0	0	0	1	0	3
E1	2	2	0	0	0	0	0	4
C1	2	2	0	0	0	2	0	6
D1	2	1	0	0	0	1	0	4
E1	1	1	0	0	0	1	0	3
C1	2	1	0	0	0	1	0	3
D1	2	0	0	0	0	0	0	3
E1	0	0	0	0	0	0	0	3
C1	2	1	0	0	0	0	0	3
D1	1	1	0	0	0	0	0	3
E1	2	0	0	0	0	0	0	3
C1	1	2	6	0	2	0	0	3
D1	1	1	1	1	1	1	0	3
E1	1	1	1	1	1	0	0	3
C1	1	2	0	0	0	1	0	4
D1	2	3	0	0	0	3	0	8
E1	0	2	0	0	0	2	0	4
C1	2	2	0	0	1	2	0	7
D1	1	1	0	0	0	0	0	2
E1	0	1	0	0	0	0	0	1
C1	2	0	0	0	0	0	0	2
D1	0	1	0	0	0	1	0	2
E1	0	1	0	0	0	0	0	1
C1	2	1	0	0	0	1	0	4
D1	2	0	0	0	0	0	0	2
E1	0	0	0	0	0	0	1	1
C1	2	2	0	0	0	1	0	5
D1	2	2	0	0	0	0	0	4
E1	0	2	0	0	0	0	0	2
C1	1	1	0	0	0	0	0	2
D1	1	2	0	0	0	0	0	3
E1	0	1	0	0	0	0	0	1
C1	2	2	0	0	0	1	0	5
D1	1	1	0	0	0	0	0	2
E1	1	1	0	0	0	0	0	2
C1	2	2	0	0	1	2	0	7
D1	3	3	0	0	1	3	0	10
E1	3	3	0	0	0	2	0	8
C1	2	3	0	0	0	1	0	6
D1	1	0	0	0	0	0	0	1
E1	0	1	0	0	0	0	0	1
C1	2	0	0	0	0	0	0	2
D1	2	0	0	0	0	0	0	2
E1	0	0	0	0	0	0	0	0
C1	2	1	0	0	0	0	0	3
D1	3	3	0	0	0	0	0	6
E1	0	1	0	0	0	0	0	1
C1	2	2	0	0	0	0	0	4
D1	1	2	0	0	0	0	0	3
E1	1	0	0	0	0	0	0	1
C1	2	2	0	0	0	1	0	5
D1	1	1	0	0	0	0	0	2
E1	1	1	0	0	0	1	0	3
C1	3	3	0	0	1	2	0	9
D1	2	0	0	0	0	0	0	2
E1	1	0	0	0	0	1	0	2
C1	2	1	0	0	0	1	0	4
D1	1	0	0	0	0	0	0	1
E1	0	0	0	0	0	0	0	0
C1	2	0	0	0	0	0	0	2
D1	0	0	0	0	0	0	0	0
E1	0	0	0	0	0	0	0	0
C1	1	2	0	0	0	0	0	3
D1	1	1	2	0	0	1	0	5
E1	0	1	2	0	0	0	0	3
C1	0	0	0	0	0	0	0	0
D1	0	0	0	0	0	0	0	0
E1	1	1	0	0	0	0	0	2
C1	1	0	2	0	0	0	0	3
D1	1	0	0	0	0	0	0	1
E1	1	0	0	0	0	0	0	1
C1	2	2	0	0	0	1	0	5
D1	2	2	0	0	0	0	0	4
E1	0	2	0	0	0	0	0	2
C1	1	0	0	0	0	0	0	1
D1	0	1	0	0	0	0	0	1
E1	0	0	0	0	0	0	0	0
C1	2	2	0	0	0	0	0	4
D1	3	3	0	0	0	1	0	7
E1	0	2	0	0	0	0	0	2
C1	2	1	0	0	0	0	0	3
D1	2	1	0	0	0	0	0	3
E1	0	0	0	0	0	0	0	0
