# Supplementary material for: Structural and haemodynamic evaluation of less invasive surfactant administration during nasal intermittent positive pressure ventilation in surfactant-deficient newborn piglets
Source: PLoS One. 2023 Apr 28;18(4):e0284750. doi: 10.1371/journal.pone.0284750 (PMC10146512; doi:10.1371/journal.pone.0284750)
Supplement: S6 File — (XLS) [file pone.0284750.s006.xls]

## Sheet: Oxygen metabolism
	SpO2										CaO2										CvO2										VO2										DO2
	BASAL	BAL	30 MIN EST	15 MIN TTO	30 MIN TTO	60 MIN TTO	90 MIN TTO	120 MIN TTO	150 MIN TTO	180 MIN TTO	BASAL	BAL	30 MIN EST	15 MIN TTO	30 MIN TTO	60 MIN TTO	90 MIN TTO	120 MIN TTO	150 MIN TTO	180 MIN TTO	BASAL	BAL	30 MIN EST	15 MIN TTO	30 MIN TTO	60 MIN TTO	90 MIN TTO	120 MIN TTO	150 MIN TTO	180 MIN TTO	BASAL	BAL	30 MIN EST	15 MIN TTO	30 MIN TTO	60 MIN TTO	90 MIN TTO	120 MIN TTO	150 MIN TTO	180 MIN TTO	BASAL	BAL	30 MIN EST	15 MIN TTO	30 MIN TTO	60 MIN TTO	90 MIN TTO	120 MIN TTO	150 MIN TTO
1	100	78	77	82	92	100	100	100	100	100	8.6	6.5	6	6.7	7.5	8.9	9.4	8.4	9.1	9.3	7.3	4.8	3.1	4.9	5.9	7.3	7.9	6.9	7.8	7.8	10	19	32	22	20	15	15	15	13	11	65	73	66	81	90	87	92	82	89
2	100	74	79	87	93	100	95	98	100	100	10.2	5.8	6.3	7.8	8.8	10.2	8.7	9.5	9.9	9.6	7.8	4	5.1	7	7.5	8.4	7.2	8	8.1	7.8	15	13	8	6	9	12	9	10	12	8	63	42	46	55	61	71	56	62	64
3	100	67	51	68	79	90	95	95	100	100	9.5	6	4	6.4	7.3	7.8	6.8	8.3	8.9	8.7	8	4.3	3.7	4.9	6.3	6.7	5.6	7.2	7.8	7.5	6	12	2	10	8	8	9	9	8	11	37	42	28	45	57	60	53	65	69
4	100	33	54	90	100	100	100	100	100	100	7.7	1.4	2.2	6	6.8	7.3	6.3	7.4	7.8	8	5.6	0.8	0.9	3.8	4.4	4.9	4.6	5.3	5.2	5.7	11	4	9	17	18	15	10	12	22	19	40	10	16	45	52	44	38	45	65
5	99	70	69	97	98	100	99	100	100	100	10.5	5.3	4.7	8.1	10.5	10.2	9.7	10.2	9.9	9.5	8.5	4.3	3	5.9	8.8	8.6	7.9	8.2	7.9	7	7	5	9	11	7	6	7	8	8	11	37	27	26	41	42	41	39	41	40
6	100	67	73	89	99	99	99	100	100	100	9.2	6.4	4.3	8.6	8.8	9	8.9	8.9	8.3	8.3	7	3.2	3.2	6.3	7.3	7.3	7.5	7.7	6.9	6.8	13	29	11	23	16	15	12	10	11	12	57	58	43	86	88	81	80	71	66
7	100	66	64	98	100	100	100	100	100	100	6.2	3.8	3	5.8	5.6	5.7	6	6.6	7	6.4	3.2	1.6	1.5	3.7	3.2	3.1	3.4	3.5	3	3.1	20	22	15	20	19	28	24	28	36	31	42	38	30	53	45	62	54	59	63
8	100	78	75	100	100	100	100	100	100	100	9.4	5	4.8	8.4	8.6	9.3	8.9	8.4	8.8	9.2	7.5	3.3	3.3	6.4	6.6	6.7	6.8	6.8	6.9	6.9	17	24	15	27	26	28	24	18	20	17	89	70	48	110	113	102	107	92	96
9	99	70	65	81	88	93	93	100	100	99	10.7	5	5.6	8.3	8.5	9.6	9.6	9.9	10.6	9.9	7.9	3.9	4.1	6.6	6.4	7.2	7.6	7.8	8.5	8	13	9	11	13	16	17	15	15	14	16	47	39	43	62	67	67	75	70	74
10	98	71	71	92	100	100	100	100	100	100	7.5	4.3	6	6.7	7.2	7.5	7.6	7.8	7.9	8.6	5.5	3.1	2.8	5.4	5.4	5.4	5.7	5.5	5.9	6.5	12	10	33	11	12	15	22	16	14	18	45	35	63	54	51	53	89	55	56
11	100	75	75	87	97	100	100	100	100	100	9.3	5	4.3	7.3	8.9	9.1	10.2	9.5	9.7	10.8	7.6	3.9	3.1	6.3	7.5	7.4	9.2	8.2	8.3	8.9	9	9	10	8	11	14	8	11	11	15	51	40	35	58	71	74	83	77	79
12	100	74	75	88	100	100	100	100	100	100	8.9	4.4	3.7	7.8	8.6	8.6	8.1	9.4	9	9.3	7.6	3.3	3.4	6.8	7.5	6.7	6.9	7.3	7.3	6.9	7	9	3	8	9	16	10	14	11	15	54	36	31	65	72	72	67	59	57
13	99	56	71	100	100	99	100	98	100	98	10.3	4.6	5.8	7.8	11.4	9.1	9.7	10.1	8.2	9.6	10.3	4.6	5.8	6.4	11.4	9.1	9.7	10.1	8.2	9.6	11	8	7	13	16	11	16	17	12	13	36	28	36	66	51	41	44	45	37
14	98	78	76	97	100	100	100	100	100	100	7.9	5.6	5.4	7.3	8.4	8.3	9.3	9	10	11.2	5.8	3.8	3.9	5.8	6.3	6.5	7.5	7.3	8.2	7.1	12	14	12	12	18	16	16	14	15	18	47	45	43	59	72	72	81	77	86
15	100	60	57	91	100	100	97	99	100	100	7.3	2.8	2.9	6.1	7.5	6.8	7	7.6	6.9	7.2	6	1.9	2	4.5	6.2	5.5	5.7	6.4	5.7	4.9	6	9	8	15	11	11	9	7	7	17	36	26	26	55	64	59	49	45	42
16	100	80	83	100	100	100	100	100	100	100	8.4	5.8	6.1	8.5	9.7	9.5	9.3	8.5	8.8	9.5	5.8	4.9	5.5	6.8	6.9	6.5	5.9	5.7	5.8	6.5	12	6	4	11	14	18	17	14	18	19	39	41	36	51	49	57	46	42	53
17	100	69	75	96	99	98	100	100	100	100	9.4	6.2	6.6	9.2	10.2	8.9	9.7	9.5	8.9	10.2	8.6	5.1	5.6	7.9	9.1	7.7	8.2	8.2	7.5	8.4	6	11	11	14	11	12	15	14	14	14	64	63	68	94	104	93	98	99	92
18	100	70	77	97	98	99	99	98	98	98	8.2	3.7	5.3	8.1	9.1	8.9	9.2	8.2	7.4	8.7	6.3	2.2	4.4	6.9	7.6	7.3	7.5	7.1	5.7	6.1	10	12	8	11	13	14	15	10	10	15	42	31	45	69	83	81	83	75	42
19	100	76	82	99	100	100	100	100	100	100	10.1	5	7.9	11.2	12.9	11.9	11.7	11.9	11.7	10.9	8.2	4.2	7.7	8.1	10.5	9.9	8.2	8.9	8.6	7.1	7	4	1	13	10	8	14	12	13	18	37	25	40	48	55	48	47	48	47
20	100	77	81	99	100	100	100	100	100	100	8.8	5.9	6.1	9.5	9.4	9.6	8.9	9.4	10.3	9.8	7.1	4.7	5.1	8.1	7.4	7.8	7.5	3.8	8.9	8.5	11	12	9	11	16	14	11	45	11	8	61	59	55	76	75	77	71	75	82
21	100	81	69	88	96	100	100	100	100	100	8.6	5.4	4.4	7.3	8.1	8.4	9.2	9.3	10	8.8	7	3.3	3.2	5.7	6.2	6.1	6.6	6.8	7.3	6.1	9	15	10	12	20	23	25	19	22	20	48	38	35	51	81	83	91	71	77
22	99	73	83	94	97	98	98	98	99	100	11.6	6	7.4	10.8	10.7	10.9	11	10.1	8.9	10.4	9.7	5.3	6.2	9.1	9.5	9.5	10	9.5	7.8	8.9	15	6	10	11	12	9	9	10	10	15	93	53	65	95	97	95	97	90	80
23	100	60	64	100	100	100	100	100	100	100	9.5	3.6	4.5	9.1	9.3	9.3	9.6	9.6	11.2	12	7.7	2.2	3	7.7	8.1	8.2	8.6	9.6	9.6	10.2	10	11	9	8	8	8	11	11	17	12	52	29	25	54	65	95	99	100	116
24	100	67	61	99	100	100	99	100	99	99	9.3	4.4	3.1	8.1	8.4	7.3	8.3	8.9	9	9	8.1	3.2	2.6	6.8	6.6	5.8	6.5	6.1	7.9	7.6	6	7	4	7	11	8	9	17	7	9	48	33	22	48	50	37	41	56	57
25	99	73	71	100	100	100	100	99	99	100	9.9	5.5	4.6	10.1	9.3	9.8	11.6	9.7	9.9	11.1	9.3	4.8	4.4	8.4	6.8	7.5	8.7	8.2	8.1	8.6	4	6	2	12	17	16	15	9	11	15	62	44	37	71	65	69	62	58	60
26	100	83	82	100	100	100	100	100	100	100	9.1	6.4	6.1	9.6	9.9	9.4	10.7	10.2	10.4	10.1	7.1	4.5	4.5	6.7	6.3	7.5	7.9	6.7	5.5	7.1	11	12	9	18	18	10	14	18	31	19	50	39	36	58	49	47	53	51	66
27	99	79	86	98	100	100	100	100	100	100	10.8	6.1	10.2	9.4	10.3	10.4	9.4	9.8	10.2	9.4	8.9	5.5	7.6	7.6	8.4	8.4	7.6	8.3	7.3	7.8	10	4	20	14	15	15	13	11	20	11	59	47	79	74	80	76	69	69	71
28	100	58	64	100	100	100	100	100	100	100	9	4.3	5.6	9.3	9.9	9.5	9.8	9.8	9.9	9.1	6.5	2.5	3.1	6.7	7	6.9	7.1	7.4	7.4	7.1	21	29	40	41	39	35	36	32	30	23	78	69	90	149	133	127	131	131	117
29	100	74	69	99	100	100	100	100	100	100	9.3	5.7	4.5	8.6	7.7	9	9.9	9.5	9.7	9.4	7.5	4.7	3	6.8	5.9	6.8	7.6	7.4	6.8	6.5	10	8	12	12	15	17	19	17	18	19	52	46	36	60	63	73	80	77	61
30	99.6	73.4	74.4	99.4	100	100	100	99.8	99.8	100	9.62	5.6	6.2	9.4	9.42	9.62	10.28	9.8	10.02	9.82	7.8619	4.31905	4.4381	7.24048	6.90238	7.4	7.76905	7.6119	7.10238	7.49048	11.0476	11.6667	16.119	18.8333	20.2619	18.0952	18.9524	17.2381	21.5238	17.0714	59.7143	48.1429	54.0714	80.9048	77.0238	77.8095	78.5714	77.2381	75.5476
[truncated: 11 more columns]
