# Supplementary material for: Structural and haemodynamic evaluation of less invasive surfactant administration during nasal intermittent positive pressure ventilation in surfactant-deficient newborn piglets
Source: PLoS One. 2023 Apr 28;18(4):e0284750. doi: 10.1371/journal.pone.0284750 (PMC10146512; doi:10.1371/journal.pone.0284750)
Supplement: S7 File — (XLSX) [file pone.0284750.s007.xlsx]

## Sheet: Haemodinamic
	MABP										HR										Cardiac output
	BASAL	BAL	30 MIN EST	15 MIN TTO	30 MIN TTO	60 MIN TTO	90 MIN TTO	120 MIN TTO	150 MIN TTO	180 MIN TTO	BASAL	BAL	30 MIN EST	15 MIN TTO	30 MIN TTO	60 MIN TTO	90 MIN TTO	120 MIN TTO	150 MIN TTO	180 MIN TTO	BASAL	BAL	30 MIN EST	15 MIN TTO	30 MIN TTO	60 MIN TTO	90 MIN TTO	120 MIN TTO	150 MIN TTO	180 MIN TTO
1	55	51	42	62	68	64	63	64	68	63	170	233	212	245	256	266	263	265	266	253	0.75	1.12	1.1	1.2	1.2	0.98	0.98	0.98	0.98	0.71
2	52	51	47	62	64	72	68	67	65	54	145	232	211	234	232	261	254	247	245	224	0.62	0.73	0.73	0.7	0.7	0.7	0.65	0.65	0.65	0.5
3	59	59	71	67	64	63	57	60	60	57	138	263	234	253	257	245	242	242	249	239	0.4	0.7	0.7	0.7	0.78	0.78	0.78	0.78	0.78	0.96
4	57	38	61	65	55	55	58	57	60	59	162	187	237	249	229	225	234	237	255	252	0.52	0.6	0.7	0.76	0.76	0.6	0.6	0.6	0.83	0.83
5	67	57	56	65	72	67	67	63	66	65	164	211	240	230	234	215	211	200	200	185	0.35	0.5	0.54	0.4	0.5	0.4	0.4	0.4	0.4	0.4
6	57	52	51	67	70	65	64	65	66	69	118	211	202	226	226	216	207	198	200	189	0.62	0.9	1	1	1	0.9	0.8	0.8	0.8	0.7
7	54	59	55	72	71	75	78	83	76	75	152	215	212	212	213	211	214	254	243	256	0.68	1	1	0.9	0.8	1.1	0.9	0.9	0.9	0.91
8	64	58	56	64	66	70	69	71	68	64	145	218	201	168	166	164	174	183	182	185	0.95	1.4	1.4	1.31	1.31	1.1	1.1	1.1	1.1	0.74
9	56	55	68	70	73	76	77	80	81	87	161	225	244	241	241	242	240	249	251	260	0.44	0.78	0.78	0.78	0.78	0.7	0.7	0.7	0.7	0.82
10	66	54	53	74	77	69	74	66	69	69	180	256	234	237	237	212	233	236	234	233	0.6	0.8	1.05	0.8	0.7	0.5	1.18	0.7	0.7	0.83
11	51	49	47	76	75	72	70	66	63	68	154	236	240	255	258	285	276	272	267	279	0.55	0.8	0.79	0.8	0.8	0.81	0.81	0.81	0.81	0.8
12	61	52	49	70	65	75	73	72	70	68	189	256	248	243	256	265	271	263	256	256	0.61	0.83	0.83	0.83	0.83	0.83	0.83	0.63	0.63	0.63
13	59	61	53	68	72	75	81	79	74	76	187	256	227	260	282	273	276	283	278	253	0.39	0.61	0.61	0.61	0.45	0.45	0.45	0.45	0.45	0.45
14	53	54	53	59	62	63	64	68	70	63	182	246	244	219	228	249	258	267	281	292	0.6	0.8	0.8	0.8	0.86	0.86	0.86	0.86	0.86	0.45
15	55	36	43	83	77	68	70	73	75	77	137	220	222	255	250	242	241	214	204	238	0.5	0.9	0.9	0.9	0.86	0.7	0.7	0.6	0.6	0.75
16	65	63	57	68	72	74	73	81	68	75	145	190	185	181	178	204	206	182	178	171	0.47	0.47	0.47	0.47	0.47	0.47	0.47	0.47	0.47	0.47
17	72	67	61	71	75	73	72	80	75	74	200	265	256	264	267	259	272	250	241	249	0.47	0.47	0.47	0.47	0.47	0.47	0.47	0.47	0.47	0.47
18	56	47	48	63	65	70	73	67	77	68	172	250	232	238	243	268	266	259	263	262	0.47	0.47	0.47	0.47	0.47	0.47	0.47	0.47	0.47	0.47
19	59	60	59	61	71	72	77	74	79	71	127	211	209	180	188	204	189	190	203	170	0.38	0.5	0.5	0.43	0.4	0.4	0.4	0.4	0.4	0.47
20	53	53	49	71	73	67	66	67	66	72	150	213	193	200	204	213	209	216	220	218	0.7	1	0.9	0.8	0.8	0.8	0.8	0.8	0.8	0.68
21	51	49	43	72	63	51	62	58	64	66	146	205	223	236	241	257	270	271	264	268	0.55	0.7	0.8	0.7	0.99	0.99	0.99	0.77	0.77	0.59
22	63	69	61	69	69	72	78	75	76	64	198	298	291	260	250	248	275	266	269	238	0.8	0.88	0.88	0.88	0.9	0.9	0.9	0.9	0.9	1
23	57	52	57	65	64	70	74	71	72	76	153	235	248	235	213	239	248	244	249	260	0.55	0.8	0.8	0.7	0.7	1.03	1.03	1.03	1.03	0.63
24	50	50	52	61	61	65	66	61	67	64	148	221	229	209	204	203	219	220	258	250	0.52	0.8	0.8	0.6	0.6	0.6	0.5	0.63	0.63	0.63
25	73	72	65	75	83	77	77	74	74	70	154	245	246	207	223	228	231	208	186	214	0.62	0.8	0.8	0.8	0.7	0.7	0.54	0.54	0.6	0.58
26	61	64	63	65	66	72	64	66	69	69	168	199	209	225	213	175	262	221	243	181	0.55	0.6	0.6	0.6	0.5	0.5	0.5	0.5	0.63	0.63
27	74	61	56	68	72	69	69	73	60	75	188	270	238	269	270	264	256	241	216	232	0.55	0.78	0.78	0.78	0.78	0.74	0.73	0.73	0.68	0.68
28	57	56	53	81	75	83	75	75	71	69	162	223	216	251	250	267	267	263	256	244	0.86	1.5	1.6	1.6	1.34	1.34	1.34	1.34	1.18	1.18
29	55	53	50	69	72	75	73	75	76	81	170	226	234	221	239	257	273	268	272	275	0.56	0.8	0.8	0.7	0.51	0.81	0.81	0.81	0.63	0.63
30	64	61.2	57.4	71.6	73.6	75.2	71.6	72.6	70	72.8	168.4	232.6	228.6	234.6	239	238.2	257.8	240.2	234.6	229.2	0.628	0.896	0.916	0.896	0.766	0.818	0.784	0.784	0.744	0.74
