# Supplementary material for: Structural and haemodynamic evaluation of less invasive surfactant administration during nasal intermittent positive pressure ventilation in surfactant-deficient newborn piglets
Source: PLoS One. 2023 Apr 28;18(4):e0284750. doi: 10.1371/journal.pone.0284750 (PMC10146512; doi:10.1371/journal.pone.0284750)
Supplement: S8 File — (XLS) [file pone.0284750.s008.xls]

## Sheet: NIRS
	cFTOE (%)														CBF (%)															TOI (%)
	BASAL	BAL	30 MIN EST	(-2MIN)	0	1 MIN	5 MIN	15 MIN TTO	30 MIN TTO	60 MIN TTO	90 MIN TTO	120 MIN TTO	150 MIN TTO	180 MIN TTO	BASAL	BAL	15 MIN EST	30 MIN EST	(-2MIN)	0	1 MIN	5 MIN	15 MIN TTO	30 MIN TTO	60 MIN TTO	90 MIN TTO	120 MIN TTO	150 MIN TTO	180 MIN TTO	BASAL	BAL	30 MIN EST	(-2MIN)	0	1 MIN	5 MIN	15 MIN TTO	30 MIN TTO	60 MIN TTO	90 MIN TTO	120 MIN TTO	150 MIN TTO	180 MIN TTO
1	100	100.733	108.225	85.034	83.8364	83.8364	85.7143	92.9152	106.108	114.286	111.905	107.143	107.143	109.524	100	313.043	313.043	304.348	391.304	382.609	373.913	339.13	286.957	221.739	169.565	156.522	160.87	160.87	143.478	100	77.4914	71.3058	76.9759	79.5533	79.7251	81.9588	85.7388	87.457	88.1443	90.7216	94.3299	93.8144	92.4399
2	100	91.0693	90.809	77.6398	66.8896	62.709	61.6921	69.965	70.1262	93.4783	91.5332	88.7311	89.1304	91.3043	100	265.625	268.75	243.75	259.375	209.375	231.25	321.875	296.875	312.5	215.625	196.875	184.375	184.375	190.625	100	80.791	87.3823	67.7966	67.2316	68.9266	99.6234	111.111	118.267	107.156	104.52	109.793	110.923	109.605
3	100	104.384	86.7821	100.722	97.3072	97.7731	98.0879	99.4719	103.591	109.487	111.416	107.461	105.01	99.1649	100	223.077	46.1538	234.615	253.846	261.538	257.692	246.154	230.769	207.692	192.308	169.231	184.615	188.462	184.615	100	64.2994	57.1977	56.6219	60.4607	61.2284	64.1075	68.3301	76.3916	82.1497	85.0288	88.4837	95.3935	100.768
4	100	31.4837	72.4936	85.4937	83.9762	84.3313	86.5056	89.4661	96.6605	96.1039	97.4026	98.1447	97.2171	96.1039	100	76.087	76.087	141.304	152.174	150	152.174	154.348	150	130.435	130.435	147.826	139.13	139.13	128.261	100	59.436	71.3666	86.551	90.2386	91.1063	96.0954	101.085	103.905	104.555	103.037	102.169	103.254	104.555
5	100	86.087	74.8582	107.609	106.476	106.476	100.74	104.281	96.6282	99	97.8261	96.8478	96.8478	96.8478	100	261.29	287.097	280.645	193.548	177.419	177.419	170.968	125.806	154.839	141.935	132.258	119.355	122.581	119.355	100	80.1512	84.6881	89.0359	90.5482	91.8715	93.9509	94.707	101.701	101.89	102.457	103.214	103.97	103.781
6	100	56.6381	63.7526	29.7351	47.0307	52.7749	61.6806	73.7443	84.6171	95.2243	92.8136	99.5227	94.9881	99.284	100	235.135	227.027	235.135	267.568	270.27	272.973	272.973	262.162	216.216	162.162	175.676	162.162	183.784	175.676	100	87.9518	92.0826	91.9105	93.9759	95.1807	98.2788	105.852	109.983	102.41	104.131	100.344	103.614	100.516
7	100	65.3185	60.2854	57.1143	68.4818	44.7738	69.3663	69.7011	76.7717	81.1024	80.9055	89.1732	89.5669	84.252	100	302.857	320	317.143	142.857	134.286	111.429	154.286	254.286	222.857	217.143	182.857	165.714	182.857	197.143	100	89.6341	90.2439	102.439	94.1057	80.0813	110.569	128.659	123.984	119.512	119.715	111.179	110.772	116.26
8	100	86.5608	90.9513	77.229	77.5514	68	74.0374	89.7912	94.4316	99.536	99.3039	98.6079	99.3039	98.3759	100	166.129	164.516	164.516	74.1935	79.0323	75.8065	96.7742	83.871	66.129	62.9032	59.6774	109.677	88.7097	75.8065	100	85.9402	80.1406	82.0738	85.413	83.304	106.503	107.733	104.218	100.351	100.527	101.054	100.527	101.23
9	100	87.6857	76.1538	70.9254	85.4118	62.1176	65.0959	70.8889	76.5	87.2903	90.9184	99	100.98	102	100	156.098	165.854	180.488	195.122	165.854	190.244	185.366	170.732	129.268	82.9268	100	90.2439	87.8049	90.2439	100	80.2062	82.6804	88.6598	59.7938	70.9278	99.3814	107.423	111.546	106.186	109.691	104.124	101.856	99.3814
10	100	96.2423	94.0856	87.6585	92.073	89.9858	98.6654	98.8239	101.445	105.656	106.805	106.613	105.082	103.168	100	191.667	202.778	191.667	225	211.111	286.111	172.222	166.667	161.111	122.222	116.667	119.444	119.444	127.778	100	75.4274	77.1368	79.9145	64.3162	87.1795	86.9658	95.0855	100.427	95.7265	94.4444	94.6581	96.3675	98.5043
11	100	98.7761	100.216	77.2991	101.242	77.1367	86.3931	82.9175	85.7251	90.9287	96.7603	97.4082	97.4082	97.6242	100	180	178.333	181.667	221.667	168.333	215	193.333	210	171.667	131.667	106.667	91.6667	103.333	105	100	75.7914	74.8603	90.8752	63.3147	100.559	84.9162	99.8138	108.939	107.821	102.793	102.235	102.235	102.048
12	100	85.7484	83.8019	65.1923	76.0938	67.4125	72.4978	82.985	76.3052	86.3454	90.9639	93.9759	93.7751	94.7791	100	166.667	164.198	166.667	190.123	186.42	192.593	183.951	167.901	140.741	100	98.7654	90.1235	85.1852	90.1235	100	84.4622	87.0518	98.2072	94.0239	92.6295	98.008	114.542	123.506	113.546	108.964	105.976	106.175	105.179
13	100	58.7099	75.5389	63.2053	67.3469	66.5518	78.4224	83.2041	90.551	84.9722	90.9184	92.399	93.6735	89.5877	100	232.5	230	210	245	185	172.5	127.5	110	82.5	90	67.5	65	65	80	100	84.4789	92.6829	98.8914	105.322	108.869	113.082	121.286	112.417	117.96	111.973	107.982	108.647	111.308
14	100	81.8128	89.9633	87.8678	125.949	72.9302	87.4527	102.558	104.837	104.837	107.116	102.558	111.674	118.512	100	198.148	211.111	203.704	201.852	205.556	211.111	185.185	142.593	131.481	116.667	125.926	105.556	81.4815	40.7407	100	90.9091	83.6364	92.7273	61.8182	92.7273	96.3636	100	98.1818	98.1818	96.3636	100	92.7273	87.2727
15	100	88.4354	64.4468	81.6327	85.3432	6.37755	78.4929	89.7062	95.9184	100	96.781	96.8872	95.9184	100	100	196.491	242.105	229.825	298.246	131.579	129.825	307.018	247.368	224.561	182.456	168.421	156.14	152.632	149.123	100	65.8103	76.2846	83.9921	63.834	67.7866	93.2806	100.198	102.964	100.198	100.395	102.964	103.557	100.593
16	100	105.978	104.767	100.932	95.9079	96.9448	101.902	108.696	110.87	110.87	110.87	110.87	113.043	110.87	100	230.556	230.556	231.944	220.833	265.278	269.444	220.833	138.889	97.2222	112.5	94.4444	95.8333	94.4444	88.8889	100	77.7365	79.7774	84.0445	77.7365	75.8813	94.9907	92.5788	90.7236	90.7236	90.167	90.538	89.7959	90.167
17	100	92.9922	112.672	89.5247	115.83	99.4599	96.5862	108.707	107.858	100.064	109.443	111.622	110.412	112.107	100	227.419	225.806	208.065	246.774	254.839	269.355	222.581	180.645	154.839	140.323	132.258	138.71	72.5806	61.2903	100	72.402	68.3135	81.6014	65.7581	65.247	93.1857	90.1193	93.5264	97.9557	93.356	91.8228	92.6746	91.4821
18	100	75.0552	81.4197	89.3514	93.4944	85.3746	93.637	102.865	102.717	106.585	105.693	103.843	101.816	104.068	100	185.714	160	181.429	215.714	171.429	151.429	145.714	130	105.714	62.8571	71.4286	77.1429	75.7143	61.4286	100	84.4607	88.8483	91.4077	89.5795	93.053	95.7952	94.6984	95.7952	93.6015	94.3327	94.8812	96.5265	94.6984
19	100	90.4605	86.3821	86.3821	96.1538	102.912	85.2273	103.114	97.9167	97.9167	102.083	104.167	106.25	108.333	100	134.375	146.875	131.25	146.875	106.25	212.5	134.375	71.875	84.375	118.75	112.5	109.375	106.25	96.875	100	82.6923	92.3077	92.3077	80.7692	80.7692	100	96.1538	101.923	101.923	98.0769	96.1538	94.2308	92.3077
20	100	88.8177	92.2858	85.2778	88.4548	81.7049	81.1625	87.9571	92.2465	94.0358	94.831	92.6441	91.8489	90.0596	100	197.917	175	200	214.583	204.167	208.333	170.833	135.417	112.5	108.333	120.833	110.417	104.167	118.75	100	85.7143	87.3239	87.3239	77.0624	97.1831	115.493	111.066	107.847	106.036	105.231	107.445	108.249	110.06
21	100	91.3934	99.8785	84.5631	104.728	110.825	88.6162	82.4967	80.3085	92.4335	98.9775	100.409	100.613	101.227	100	137.143	128.571	135.714	170	171.429	62.8571	167.143	158.571	130	95.7143	77.1429	60	61.4286	60	100	87.6712	69.0802	84.9315	63.0137	55.5773	89.8239	102.74	114.09	107.241	100.978	99.6086	99.4129	98.8258
22	100	110.651	97.8614	84.8864	118.929	86.75	90	84.9734	87.2165	97.8061	95.7398	94.8214	97.9545	98.55	100	206.452	208.065	187.097	203.226	146.774	148.387	117.742	104.839	85.4839	80.6452	117.742	127.419	125.806	98.3871	100	67.4545	85.2727	99.6364	66	100.545	101.455	106.364	108	100.727	102.364	103.091	101.636	102.182
23	100	68.9139	79.3539	76.6689	86.2525	83.874	91.9944	97.9775	99.3258	100.449	99.5506	97.3034	98.8764	99.7753	100	202.817	197.183	205.634	225.352	221.127	243.662	169.014	135.211	114.085	133.803	133.803	136.62	105.634	100	100	74.955	74.5946	80.7207	75.4955	80.1802	102.162	101.622	100.541	99.6396	100.36	102.162	100.901	100.18
24	100	60.3366	51.2731	43.9041	51.9399	56.7376	71.6312	82.0976	84.8936	91.2766	93.2732	93.1915	93.703	90.0494	100	156	156	172	192	196	190	174	100	86	92	86	76	112	68	100	90.566	87.3585	94.3396	96.9811	103.774	112.642	114.717	113.396	107.736	104.906	106.038	104.528	107.736
25	100	109.785	116.197	83.1933	96.0317	86.9898	81.0268	87.2143	94.2857	106.071	110.786	107.143	109.524	115.5	100	192.208	181.818	181.818	181.818	145.455	154.545	155.844	115.584	98.7013	81.8182	64.9351	67.5325	50.6494	49.3506	100	66.6667	62.6527	94.5899	83.5951	92.8447	109.599	110.471	104.014	94.9389	91.274	92.4956	91.4485	85.3403
26	100	92.284	90.8147	87.0406	95.4719	93.2345	97.5177	100	97.8723	100	95.7447	102.128	108.511	97.8723	100	162.222	171.111	173.333	142.222	162.222	171.111	146.667	124.444	100	120	117.778	113.333	91.1111	106.667	100	88.8046	90.3226	98.1025	80.8349	96.5844	98.8615	99.6205	101.898	100.949	103.795	97.9127	93.5484	103.036
27	100	90.9159	83.5157	75.3633	82.8235	48.5294	102.062	95.078	91.2353	100.941	99	99	100.941	100.941	100	180	157.143	151.429	191.429	217.143	251.429	160	122.857	105.714	91.4286	97.1429	102.857	120	120	100	87.2917	104.167	107.708	88.9583	86.0417	95.8333	102.708	107.917	101.667	100.833	103.75	99.7917	99.5833
28	100	43.7666	54.8878	34.595	36.519	35.974	72.2326	101.538	103.59	102.308	104.615	100.513	107.692	107.949	100	170.968	161.29	154.839	166.129	167.742	179.032	151.613	117.742	93.5484	79.0323	82.2581	101.613	98.3871	106.452	100	78.8525	82.459	89.3443	92.7869	94.4262	96.5574	99.0164	97.7049	98.5246	97.0492	99.6721	95.082	94.918
29	100	74.7183	77.9416	57.0811	92.3741	59.7327	64.7948	81.5935	87.257	87.473	89.6328	88.121	82.7214	81.8575	100	280	273.333	286.667	320	203.333	323.333	286.667	220	180	143.333	140	143.333	116.667	126.667	100	90.1304	82.1229	95.9032	69.2737	86.2197	96.4618	114.711	110.987	110.801	108.939	110.242	114.898	115.642
30	46.4	46.4	46.4	46.4	46.4	46.4	46.4	46.4	46.4	46.4	46.4	46.4	46.4	46.4	46.4	46.4	46.4	46.4	46.4	46.4	46.4	46.4	46.4	46.4	46.4	46.4	46.4	46.4	46.4	100	82.3491	84.3448	97.1296	83.0898	91.2234	99.4625	105.306	104.504	101.376	100.378	100.815	98.9536	99.704
