# Supplementary material for: Structural and haemodynamic evaluation of less invasive surfactant administration during nasal intermittent positive pressure ventilation in surfactant-deficient newborn piglets
Source: PLoS One. 2023 Apr 28;18(4):e0284750. doi: 10.1371/journal.pone.0284750 (PMC10146512; doi:10.1371/journal.pone.0284750)
Supplement: S9 File — (XLSX) [file pone.0284750.s009.xlsx]

## Sheet: Brain
BRAIN INJURY SCORE
Region	Necrosis	Edema	Inflammation	Hemorrage	Infart
CF	6	1	0	0	0
CP	5	1	0	0	0
CT	4	1	0	0	0
CO	3	1	0	0	0
E1	3	1	0	0	0
T	4	1	0	0	0
HC	6	1	0	0	0
CB	7	0	0	0	0
B	2	0	0	0	0
CF	4	0	0	0	0
CP	0	0	0	0	0
CT	3	0	0	0	0
CO	8	0	0	0	0
E1	0	0	0	0	0
T	6	0	0	0	0
HC	4	0	0	0	0
CB	6	0	0	0	0
B	5	0	0	0	0
CF	10	0	0	0	0
CP	7	0	0	0	0
CT	6	0	0	0	0
CO	9	0	0	0	0
E1	2	0	0	0	0
T	6	0	0	0	0
HC	6	0	0	0	0
CB	4	0	0	0	0
B	4	0	0	0	0
CF	6	0	0	0	0
CP	2	0	0	0	0
CT	8	0	0	0	0
CO	3	0	0	0	0
E1	8	0	0	0	0
T	8	0	0	0	0
HC	6	0	0	0	0
CB	7	0	0	0	0
B	7	0	0	0	0
CF	4	0	0	0	0
CP	4	0	0	0	0
CT	7	0	0	0	0
CO	7	0	0	0	0
E1	6	0	0	0	0
T	3	0	0	0	0
HC	5	0	0	0	0
CB	3	0	0	0	0
B	0	0	0	0	0
CF	5	0	0	0	0
CP	1	0	0	0	0
CT	6	0	0	0	0
CO	2	0	0	0	0
E1	3	0	0	0	0
T	4	0	0	0	0
HC	0	0	0	0	0
CB	7	0	0	0	0
B	3	0	0	0	0
CF	6	0	0	0	0
CP	4	0	0	0	0
CT	6	0	0	0	0
CO	4	0	0	0	0
E1	4	0	0	0	0
T	12	1	0	0	0
HC	8	0	1	0	0
CB	7	0	0	0	0
B	1	0	0	0	0
CF	2	0	0	0	0
CP	4	0	0	0	0
CT	5	0	0	0	0
CO	2	0	0	0	0
E1	4	0	0	0	0
T	5	0	0	0	0
HC	6	0	0	0	0
CB	6	0	0	0	0
B	13	0	0	0	0
CF	7	1	0	0	0
CP	6	1	0	0	0
CT	9	1	1	0	0
CO	8	1	1	0	0
E1	7	1	0	0	0
T	9	1	0	0	0
HC	9	1	0	0	0
CB	5	0	0	0	0
B	0	0	0	0	0
CF	4	0	0	0	0
CP	6	0	0	0	0
CT	4	0	0	0	0
CO	6	0	0	0	0
E1	6	0	0	0	0
T	8	0	0	0	0
HC	7	0	0	0	0
CB	3	0	0	0	0
B	5	0	0	0	0
CF	5	0	0	0	0
CP	1	0	0	0	0
CT	2	0	0	0	0
CO	0	0	0	0	0
E1	1	0	0	0	0
T	3	0	0	0	0
HC	2	0	0	0	0
CB	5	0	0	0	0
B	0	0	0	0	0
CF	9	0	0	0	0
CP	8	0	0	0	0
CT	9	0	0	0	0
CO	12	0	0	0	0
E1	7	0	0	0	0
T	5	0	0	0	0
HC	10	0	0	0	0
CB	6	0	0	0	0
B	2	0	0	0	0
CF	5	1	0	0	0
CP	2	1	1	0	0
CT	4	1	1	0	0
CO	7	1	0	0	0
E1	3	1	0	0	0
T	1	1	1	0	0
HC	3	0	1	0	0
CB	3	0	1	0	0
B	2	0	1	0	0
CF	8	0	0	0	0
CP	6	0	0	0	0
CT	12	0	1	0	0
CO	10	0	1	0	0
E1	9	0	0	0	0
T	0	0	0	0	0
HC	14	1	0	0	0
CB	7	0	0	0	0
B	5	0	0	0	0
CF	8	0	0	0	0
CP	2	0	0	0	0
CT	3	0	0	0	0
CO	5	0	0	0	0
E1	0	0	0	0	0
T	5	0	0	0	0
HC	5	0	0	0	0
CB	4	0	0	0	0
B	0	0	0	0	0
CF	7	0	0	0	0
CP	3	0	0	0	0
CT	8	0	0	0	0
CO	12	0	0	0	0
E1	8	0	0	0	0
T	14	0	0	0	0
HC	12	0	0	0	0
CB	5	0	0	0	0
B	1	0	0	0	0
CF	2	0	0	0	0
CP	4	0	0	0	0
CT	2	0	0	0	0
CO	1	0	0	0	0
E1	2	0	0	0	0
T	4	0	0	0	0
HC	5	0	0	0	0
CB	5	0	0	0	0
B	6	0	0	0	0
CF	6	0	0	0	0
CP	6	0	0	0	0
CT	3	0	0	0	0
CO	2	0	0	0	0
E1	7	0	0	0	0
T	0	0	0	0	0
HC	5	0	0	0	0
CB	4	0	0	0	0
B	1	0	0	0	0
CF	12	1	2	0	0
CP	3	1	0	0	0
CT	4	1	1	0	0
CO	6	1	1	0	0
E1	12	0	1	0	0
T	8	0	0	0	0
HC	2	1	0	0	0
CB	4	0	0	0	0
B	5	0	0	0	0
CF	5	0	1	0	0
CP	4	0	0	0	0
CT	8	0	1	0	0
CO	4	0	0	0	0
E1	2	0	0	0	0
T	5	0	0	0	0
HC	6	0	0	0	0
CB	6	0	0	0	0
B	3	0	0	0	0
CF	3	0	0	0	0
CP	7	0	0	0	0
CT	4	0	0	0	0
CO	3	0	0	0	0
E1	0	0	0	0	0
T	6	0	0	0	0
HC	6	0	0	0	0
CB	4	0	0	0	0
B	2	0	0	0	0
CF	2	0	0	0	0
CP	3	0	0	0	0
CT	7	0	1	0	0
CO	1	0	0	0	0
E1	5	0	0	0	0
T	5	0	0	0	0
HC	6	0	0	0	0
CB	4	0	0	0	0
B	0	0	0	0	0
CF	2	0	1	0	0
CP	1	1	1	0	0
CT	0	1	0	0	0
CO	2	1	1	0	0
E1	2	1	1	0	0
T	0	1	0	0	0
HC	0	1	0	0	0
CB	2	0	0	0	0
B	0	0	0	0	0
CF	7	1	0	0	0
CP	4	1	0	0	0
CT	3	1	0	0	0
CO	5	1	0	0	0
E1	3	0	0	0	0
T	3	0	0	0	0
HC	4	0	0	0	0
CB	3	0	0	0	0
B	2	0	0	0	0
CF	5	0	0	0	0
CP	1	0	0	0	0
CT	4	0	0	0	0
CO	0	0	0	0	0
E1	0	0	0	0	0
T	4	0	0	0	0
HC	6	0	0	0	0
CB	6	0	0	0	0
B	3	0	0	0	0
CF	5	0	0	0	0
CP	0	0	0	0	0
CT	6	0	0	0	0
CO	2	0	0	0	0
E1	2	0	0	0	0
T	3	0	0	0	0
HC	4	0	0	0	0
CB	4	0	0	0	0
B	4	0	0	0	0
CF	7	0	0	0	0
CP	7	0	0	0	0
CT	4	0	0	0	0
CO	4	0	0	0	0
E1	3	0	0	0	0
T	6	0	0	0	0
HC	2	0	0	0	0
CB	2	0	0	0	0
B	0	0	0	0	0
CF	6	0	0	0	0
CP	4	0	0	0	0
CT	4	0	0	0	0
CO	2	0	0	0	0
E1	7	0	0	0	0
T	5	0	0	0	0
HC	2	0	0	0	0
CB	7	0	0	0	0
B	2	0	0	0	0
